# Supplementary material for: Formulation, Characterization, and Antioxidant Properties of Chitosan Nanoparticles Containing Phenolic Compounds from Olive Pomace
Source: Antioxidants (Basel). 2024 Dec 12;13(12):1522. doi: 10.3390/antiox13121522 (PMC11726745; doi:10.3390/antiox13121522)
Supplement: Supplementary file 1 [file antioxidants-13-01522-s001.zip]

Archive with 1 entries (1 files):
- antioxidants-3343463-supplementary.pdf
